# Supplementary material for: Management Practices Affecting Lesser Mealworm Larvae (Alphitobius diaperinus) Associated Microbial Community in a Broiler House and After Relocating With the Litter Into Pastureland
Source: Front Microbiol. 2022 Jul 1;13:875930. doi: 10.3389/fmicb.2022.875930 (PMC9283091; doi:10.3389/fmicb.2022.875930)
Supplement: Supplementary file 1 [file Data_Sheet_1.zip]

Archive with 6 entries (6 files):
- Supplementary Material/Figure S1.pdf
- Supplementary Material/Figure S2.pdf
- Supplementary Material/Figure S3.pdf
- Supplementary Material/Table S1.pdf
- Supplementary Material/Table S2.pdf
- Supplementary Material/Table S3.pdf
